# Supplementary material for: Overall time spent by clients from entry to exit and associated factors in out-patient departments in public hospitals of Jimma Zone southwest, Ethiopia
Source: PLoS One. 2024 Mar 7;19(3):e0296630. doi: 10.1371/journal.pone.0296630 (PMC10919670; doi:10.1371/journal.pone.0296630)
Supplement: S1 Table — A. Waiting time (in a minute) at each section of OPD in Jimma zone public hospitals 2018.(n = 236). B. The total waiting time the patient spends in OPD of Jimma zone public hospitals 2018. (236). (ZIP) [file pone.0296630.s001.zip]

Archive with 2 entries (2 files):
- SI S1A table.docx
- SI S1B table.docx
