# Supplementary material for: Overall time spent by clients from entry to exit and associated factors in out-patient departments in public hospitals of Jimma Zone southwest, Ethiopia
Source: PLoS One. 2024 Mar 7;19(3):e0296630. doi: 10.1371/journal.pone.0296630 (PMC10919670; doi:10.1371/journal.pone.0296630)
Supplement: S2 Table — A. Service times (minutes) within the different sections of OPD in Jimma zone public hospitals 2018. (n = 236). B. The service time in minutes based on the type of OPD at Jimma zone public hospitals 2018.(n = 236). C. The total service time the patient spends in OPD of Jimma zone public hospitals 2018. (n = 236). (ZIP) [file pone.0296630.s002.zip]

Archive with 3 entries (3 files):
- SI S2C table.docx
- SI S2A table.docx
- SI S2B table.docx
